# Supplementary material for: Design and In Vitro Evaluation of Cyclodextrin-Functionalized Albumin Nanoparticles for Intranasal Carbamazepine Brain Delivery
Source: Pharmaceutics. 2026 Mar 6;18(3):331. doi: 10.3390/pharmaceutics18030331 (PMC13029541; doi:10.3390/pharmaceutics18030331)
Supplement: Supplementary file 1 [file pharmaceutics-18-00331-s001.zip]

Archive with 1 entries (1 files):
- pharmaceutics-4138473-supplementary.pdf
